# Supplementary material for: A triad of double aortic arch, bicuspid valve, and aortic dilation: treat the right lesion!
Source: Eur Heart J Case Rep. 2024 Mar 26;8(4):ytae156. doi: 10.1093/ehjcr/ytae156 (PMC10986397; doi:10.1093/ehjcr/ytae156)
Supplement: ytae156_Supplementary_Data [file ytae156_supplementary_data.zip]

Archive with 4 entries (4 files):
- movie 1.mp4
- Movie 2.mp4
- movie 3.mp4
- Movie 4.mp4
